# Supplementary material for: Anti-myeloperoxidase antibodies attenuate the monocyte response to LPS and shape macrophage development
Source: JCI Insight. 2017 Jan 26;2(2):e87379. doi: 10.1172/jci.insight.87379 (PMC5256146; doi:10.1172/jci.insight.87379)
Supplement: Supplemental table 2 [file jciinsight-2-87379-s009.xlsx]

## Sheet: Sheet1
Supplementary Table 2. List of the 566 genes depicted in the volcano plot (shown In Figure 4A), comparing monocytes activated for 6h with either MPO-ANCA (V, n=3) or IgG control (L, n=3) in the presence of LPS.
Threshold for significance is 1.75 fold in either direction, and p-value of <0.05.
Probeset ID	SYMBOL	p-value(Treatment type)	p-value(V vs. L)	Ratio(V vs. L)	Fold-Change(V vs. L)	Description
SPRY2	SPRY2	7.09033e-05	7.09033e-05	13.1862	13.1862	V up vs L
FOSB	FOSB	3.17638e-05	3.17638e-05	6.36577	6.36577	V up vs L
EDN1	EDN1	0.000603447	0.000603447	5.94398	5.94398	V up vs L
HSPA7	HSPA7	0.000747176	0.000747176	5.65482	5.65482	V up vs L
TM4SF1	TM4SF1	0.000993167	0.000993167	5.5599	5.5599	V up vs L
RDH13	RDH13	0.000914892	0.000914892	5.31057	5.31057	V up vs L
HSPA6	HSPA6	0.000213248	0.000213248	5.13002	5.13002	V up vs L
SCG5	SCG5	0.00277021	0.00277021	4.95142	4.95142	V up vs L
SPINK1	SPINK1	0.000157596	0.000157596	4.87347	4.87347	V up vs L
TMEM158	TMEM158	0.00464324	0.00464324	4.40726	4.40726	V up vs L
TFPI2	TFPI2	6.15166e-05	6.15166e-05	4.38052	4.38052	V up vs L
PLCXD1	PLCXD1	0.000102145	0.000102145	4.35798	4.35798	V up vs L
SPP1	SPP1	0.000311604	0.000311604	4.27926	4.27926	V up vs L
MMP1	MMP1	0.00309658	0.00309658	4.27385	4.27385	V up vs L
KBTBD8	KBTBD8	0.000173577	0.000173577	4.24366	4.24366	V up vs L
TIMM8A	TIMM8A	2.42375e-05	2.42375e-05	4.08731	4.08731	V up vs L
TM4SF19	TM4SF19	0.00129582	0.00129582	3.8487	3.8487	V up vs L
ADCY3	ADCY3	0.0114151	0.0114151	3.84687	3.84687	V up vs L
HS.578401		0.000134446	0.000134446	3.76594	3.76594	V up vs L
ACRC	ACRC	0.00753656	0.00753656	3.74731	3.74731	V up vs L
ANKRD57	ANKRD57	0.0148629	0.0148629	3.72581	3.72581	V up vs L
CCND1	CCND1	0.00676135	0.00676135	3.72097	3.72097	V up vs L
C10ORF54	C10orf54	0.000596194	0.000596194	3.58305	3.58305	V up vs L
DHRS9	DHRS9	0.00287577	0.00287577	3.46454	3.46454	V up vs L
MYADM	MYADM	0.00500793	0.00500793	3.36734	3.36734	V up vs L
GEM	GEM	0.00147426	0.00147426	3.35601	3.35601	V up vs L
MAPK13	MAPK13	0.00198189	0.00198189	3.34605	3.34605	V up vs L
YARS	YARS	0.00424733	0.00424733	3.33092	3.33092	V up vs L
SGK1	SGK1	0.0474004	0.0474004	3.31166	3.31166	V up vs L
BAG3	BAG3	0.0025238	0.0025238	3.22978	3.22978	V up vs L
BHLHB2	BHLHB2	0.000116844	0.000116844	3.20933	3.20933	V up vs L
KLF5	KLF5	0.00254302	0.00254302	3.20712	3.20712	V up vs L
MOAP1	MOAP1	0.00457864	0.00457864	3.17285	3.17285	V up vs L
SGMS2	SGMS2	0.00162308	0.00162308	3.16002	3.16002	V up vs L
RGS2	RGS2	0.00229731	0.00229731	3.13082	3.13082	V up vs L
GNPDA1	GNPDA1	0.000130062	0.000130062	3.11375	3.11375	V up vs L
CD300LF	CD300LF	0.0194265	0.0194265	3.04723	3.04723	V up vs L
RNASET2	RNASET2	0.00464267	0.00464267	2.93893	2.93893	V up vs L
CRTAM	CRTAM	0.000216116	0.000216116	2.92582	2.92582	V up vs L
HLA-DMA	HLA-DMA	0.000306028	0.000306028	2.92404	2.92404	V up vs L
C10ORF128	C10orf128	0.00989906	0.00989906	2.91176	2.91176	V up vs L
TCTEX1D2	TCTEX1D2	0.00317995	0.00317995	2.89322	2.89322	V up vs L
C14ORF109	C14orf109	0.01784	0.01784	2.8748	2.8748	V up vs L
HS.519750		0.00148473	0.00148473	2.86955	2.86955	V up vs L
MATK	MATK	0.0466628	0.0466628	2.85551	2.85551	V up vs L
TRAPPC6A	TRAPPC6A	4.75476e-05	4.75476e-05	2.84036	2.84036	V up vs L
HBEGF	HBEGF	0.000159039	0.000159039	2.80989	2.80989	V up vs L
DNAJB1	DNAJB1	0.019811	0.019811	2.79197	2.79197	V up vs L
HLA-DMB	HLA-DMB	0.00446369	0.00446369	2.7881	2.7881	V up vs L
LY96	LY96	0.00669368	0.00669368	2.7793	2.7793	V up vs L
LTA4H	LTA4H	0.00948938	0.00948938	2.77266	2.77266	V up vs L
EGR1	EGR1	0.019702	0.019702	2.74339	2.74339	V up vs L
LOC401588	LOC401588	0.000100968	0.000100968	2.71673	2.71673	V up vs L
HS.499716		0.000304918	0.000304918	2.71453	2.71453	V up vs L
CLEC7A	CLEC7A	0.00153316	0.00153316	2.70429	2.70429	V up vs L
LOC650803	LOC650803	0.0199364	0.0199364	2.70194	2.70194	V up vs L
ZFR2	ZFR2	0.0392137	0.0392137	2.70063	2.70063	V up vs L
RP5-1022P6.2	RP5-1022P6.2	7.53156e-06	7.53156e-06	2.68855	2.68855	V up vs L
RRAGD	RRAGD	0.000553578	0.000553578	2.67354	2.67354	V up vs L
C20ORF20	C20orf20	0.0174788	0.0174788	2.65887	2.65887	V up vs L
GMFG	GMFG	4.31516e-05	4.31516e-05	2.65616	2.65616	V up vs L
S1PR3	S1PR3	4.84306e-05	4.84306e-05	2.60839	2.60839	V up vs L
NR4A2	NR4A2	0.00350996	0.00350996	2.60629	2.60629	V up vs L
EPS8	EPS8	0.028303	0.028303	2.60384	2.60384	V up vs L
BLVRB	BLVRB	0.0115409	0.0115409	2.5979	2.5979	V up vs L
TKTL1	TKTL1	0.00319743	0.00319743	2.59732	2.59732	V up vs L
SGK	SGK	0.0101191	0.0101191	2.56574	2.56574	V up vs L
EVI2B	EVI2B	0.00419637	0.00419637	2.56272	2.56272	V up vs L
JUN	JUN	0.00155991	0.00155991	2.5534	2.5534	V up vs L
CD163	CD163	0.00869931	0.00869931	2.54754	2.54754	V up vs L
AMICA1	AMICA1	0.0166638	0.0166638	2.53886	2.53886	V up vs L
ZFAND2A	ZFAND2A	0.00273484	0.00273484	2.53553	2.53553	V up vs L
NP	NP	2.58814e-06	2.58814e-06	2.52377	2.52377	V up vs L
ITGAM	ITGAM	0.0479911	0.0479911	2.47815	2.47815	V up vs L
SLC20A1	SLC20A1	0.000635791	0.000635791	2.47434	2.47434	V up vs L
ZNF165	ZNF165	0.00483363	0.00483363	2.45571	2.45571	V up vs L
LAT2	LAT2	0.000454156	0.000454156	2.45557	2.45557	V up vs L
WBP5	WBP5	0.000659691	0.000659691	2.45209	2.45209	V up vs L
LOC606724	LOC606724	0.0019149	0.0019149	2.43077	2.43077	V up vs L
HCST	HCST	0.0323207	0.0323207	2.42401	2.42401	V up vs L
KLF10	KLF10	0.00814484	0.00814484	2.42353	2.42353	V up vs L
HEXB	HEXB	0.00910134	0.00910134	2.40377	2.40377	V up vs L
CAT	CAT	0.0303058	0.0303058	2.40363	2.40363	V up vs L
FLJ22662	FLJ22662	0.0493719	0.0493719	2.40015	2.40015	V up vs L
PRCP	PRCP	0.0164261	0.0164261	2.39832	2.39832	V up vs L
ADRB2	ADRB2	0.0346829	0.0346829	2.38179	2.38179	V up vs L
HSPA1A	HSPA1A	0.000560578	0.000560578	2.38033	2.38033	V up vs L
CXCR4	CXCR4	0.00150498	0.00150498	2.37723	2.37723	V up vs L
RRN3P2	RRN3P2	0.00761006	0.00761006	2.37047	2.37047	V up vs L
ZNF622	ZNF622	0.00535146	0.00535146	2.3547	2.3547	V up vs L
TMEM91	TMEM91	0.0435973	0.0435973	2.34633	2.34633	V up vs L
RRP12	RRP12	0.008489	0.008489	2.3243	2.3243	V up vs L
LOC653340	LOC653340	0.0168866	0.0168866	2.31531	2.31531	V up vs L
DLL1	DLL1	0.00214586	0.00214586	2.31308	2.31308	V up vs L
ITGB2	ITGB2	0.000106185	0.000106185	2.29571	2.29571	V up vs L
LIPN	LIPN	0.00602598	0.00602598	2.29147	2.29147	V up vs L
LOC649555	LOC649555	0.00213996	0.00213996	2.29045	2.29045	V up vs L
CIRH1A	CIRH1A	0.0283218	0.0283218	2.27545	2.27545	V up vs L
HPSE	HPSE	0.000187473	0.000187473	2.26839	2.26839	V up vs L
KLF2	KLF2	0.00872318	0.00872318	2.25033	2.25033	V up vs L
LPCAT2	LPCAT2	0.00373656	0.00373656	2.24958	2.24958	V up vs L
GARS	GARS	0.0426517	0.0426517	2.23747	2.23747	V up vs L
LOC100131693	LOC100131693	0.000137985	0.000137985	2.22295	2.22295	V up vs L
CSF3R	CSF3R	0.00480802	0.00480802	2.2156	2.2156	V up vs L
MGC61598	MGC61598	0.0179884	0.0179884	2.21377	2.21377	V up vs L
WAS	WAS	0.0310841	0.0310841	2.21078	2.21078	V up vs L
ARHGDIB	ARHGDIB	0.00586162	0.00586162	2.20511	2.20511	V up vs L
HAVCR2	HAVCR2	0.00768355	0.00768355	2.19779	2.19779	V up vs L
KLHL6	KLHL6	0.0121778	0.0121778	2.19199	2.19199	V up vs L
HSPA1L	HSPA1L	0.000333728	0.000333728	2.19047	2.19047	V up vs L
SDSL	SDSL	0.000840629	0.000840629	2.18854	2.18854	V up vs L
CSF1	CSF1	0.0374806	0.0374806	2.18185	2.18185	V up vs L
SELL	SELL	0.0215194	0.0215194	2.18111	2.18111	V up vs L
MAPKAPK3	MAPKAPK3	0.0322115	0.0322115	2.1762	2.1762	V up vs L
CD36	CD36	0.0485878	0.0485878	2.1716	2.1716	V up vs L
NFE2	NFE2	0.00939644	0.00939644	2.17051	2.17051	V up vs L
C13ORF15	C13orf15	0.00174369	0.00174369	2.17014	2.17014	V up vs L
ANXA1	ANXA1	0.0131412	0.0131412	2.16775	2.16775	V up vs L
BEX1	BEX1	0.00883828	0.00883828	2.15326	2.15326	V up vs L
FCN1	FCN1	0.000975659	0.000975659	2.14546	2.14546	V up vs L
MOGAT1	MOGAT1	0.0273214	0.0273214	2.14204	2.14204	V up vs L
ITGA5	ITGA5	0.00943259	0.00943259	2.13855	2.13855	V up vs L
FCGR2C	FCGR2C	0.00454265	0.00454265	2.1341	2.1341	V up vs L
FRG1	FRG1	0.00381002	0.00381002	2.13354	2.13354	V up vs L
LY86	LY86	0.00780731	0.00780731	2.11513	2.11513	V up vs L
C14ORF169	C14orf169	3.16829e-05	3.16829e-05	2.11248	2.11248	V up vs L
LOC341784	LOC341784	0.00847927	0.00847927	2.1082	2.1082	V up vs L
EGR3	EGR3	0.00590246	0.00590246	2.09973	2.09973	V up vs L
LOC100130264	LOC100130264	0.0103992	0.0103992	2.09786	2.09786	V up vs L
FGL2	FGL2	0.0250718	0.0250718	2.0933	2.0933	V up vs L
ABL2	ABL2	0.000912873	0.000912873	2.09322	2.09322	V up vs L
TXNIP	TXNIP	0.00673415	0.00673415	2.09169	2.09169	V up vs L
HSPA9	HSPA9	0.0309293	0.0309293	2.0861	2.0861	V up vs L
ITPRIP	ITPRIP	0.00407984	0.00407984	2.08398	2.08398	V up vs L
ST3GAL6	ST3GAL6	0.000647893	0.000647893	2.07762	2.07762	V up vs L
SLC7A5	SLC7A5	0.00846157	0.00846157	2.07578	2.07578	V up vs L
IRF8	IRF8	0.00603297	0.00603297	2.07501	2.07501	V up vs L
NPC1	NPC1	0.0011412	0.0011412	2.07499	2.07499	V up vs L
CCND2	CCND2	0.0122225	0.0122225	2.07493	2.07493	V up vs L
DPEP2	DPEP2	0.0371952	0.0371952	2.0726	2.0726	V up vs L
LOC651524	LOC651524	0.00152958	0.00152958	2.06473	2.06473	V up vs L
ADNP2	ADNP2	0.012049	0.012049	2.06329	2.06329	V up vs L
WDSOF1	WDSOF1	0.000265385	0.000265385	2.06289	2.06289	V up vs L
RNMTL1	RNMTL1	0.0168166	0.0168166	2.05994	2.05994	V up vs L
TMEM38B	TMEM38B	0.000108718	0.000108718	2.05973	2.05973	V up vs L
GLIPR1	GLIPR1	0.0261923	0.0261923	2.05707	2.05707	V up vs L
GSTK1	GSTK1	0.00504383	0.00504383	2.05063	2.05063	V up vs L
FCGRT	FCGRT	0.00669422	0.00669422	2.04956	2.04956	V up vs L
ICAM3	ICAM3	0.00748182	0.00748182	2.04873	2.04873	V up vs L
NRIP3	NRIP3	0.00188694	0.00188694	2.04745	2.04745	V up vs L
BEX2	BEX2	0.0125639	0.0125639	2.032	2.032	V up vs L
SPRED1	SPRED1	0.00419554	0.00419554	2.03165	2.03165	V up vs L
PPARG	PPARG	0.000522425	0.000522425	2.03109	2.03109	V up vs L
CKS2	CKS2	0.0172986	0.0172986	2.03006	2.03006	V up vs L
MIR221	MIR221	0.00168081	0.00168081	2.02938	2.02938	V up vs L
ZMIZ1	ZMIZ1	0.0058589	0.0058589	2.0226	2.0226	V up vs L
LOC100129186	LOC100129186	0.00521806	0.00521806	2.02256	2.02256	V up vs L
LOC646626	LOC646626	0.0356873	0.0356873	2.01995	2.01995	V up vs L
LOC728653	LOC728653	0.0258718	0.0258718	2.01908	2.01908	V up vs L
NME1	NME1	0.012915	0.012915	2.01662	2.01662	V up vs L
CFD	CFD	0.0146898	0.0146898	2.01096	2.01096	V up vs L
CD4	CD4	0.000288292	0.000288292	2.00938	2.00938	V up vs L
LOC732415	LOC732415	0.031567	0.031567	2.00592	2.00592	V up vs L
HS.575725		0.0329169	0.0329169	2.00509	2.00509	V up vs L
DEDD2	DEDD2	0.00537655	0.00537655	2.00392	2.00392	V up vs L
RUSC2	RUSC2	0.0245164	0.0245164	2.00358	2.00358	V up vs L
ZSCAN5A	ZSCAN5A	0.0170012	0.0170012	1.99541	1.99541	V up vs L
C5AR1	C5AR1	0.00630329	0.00630329	1.9916	1.9916	V up vs L
RNF130	RNF130	0.0397082	0.0397082	1.9911	1.9911	V up vs L
DUSP6	DUSP6	0.00513732	0.00513732	1.98724	1.98724	V up vs L
TRIB1	TRIB1	0.00235802	0.00235802	1.98674	1.98674	V up vs L
HDDC2	HDDC2	0.0491515	0.0491515	1.98177	1.98177	V up vs L
B3GNT5	B3GNT5	0.00376309	0.00376309	1.97839	1.97839	V up vs L
LOC100132918	LOC100132918	0.020961	0.020961	1.97717	1.97717	V up vs L
PPT1	PPT1	0.0478157	0.0478157	1.97625	1.97625	V up vs L
LOC728247	LOC728247	0.00593705	0.00593705	1.97528	1.97528	V up vs L
CCR1	CCR1	0.00232398	0.00232398	1.97507	1.97507	V up vs L
TDRD9	TDRD9	0.000569953	0.000569953	1.96741	1.96741	V up vs L
VGF	VGF	0.00103936	0.00103936	1.9666	1.9666	V up vs L
OBFC2A	OBFC2A	0.0356764	0.0356764	1.96621	1.96621	V up vs L
TMEM49	TMEM49	0.00241697	0.00241697	1.96557	1.96557	V up vs L
LOC100131565	LOC100131565	0.0260874	0.0260874	1.95742	1.95742	V up vs L
CHSY1	CHSY1	2.77883e-05	2.77883e-05	1.95104	1.95104	V up vs L
CKLF	CKLF	0.00288144	0.00288144	1.94894	1.94894	V up vs L
AVPI1	AVPI1	0.00533111	0.00533111	1.94872	1.94872	V up vs L
NOP58	NOP58	0.00926524	0.00926524	1.94574	1.94574	V up vs L
RGS16	RGS16	0.00201132	0.00201132	1.93879	1.93879	V up vs L
FOSL1	FOSL1	0.000598676	0.000598676	1.93249	1.93249	V up vs L
PLIN2	PLIN2	0.0340111	0.0340111	1.92326	1.92326	V up vs L
ZNF185	ZNF185	0.000493236	0.000493236	1.92307	1.92307	V up vs L
HEBP2	HEBP2	0.00420674	0.00420674	1.92273	1.92273	V up vs L
VPS37B	VPS37B	0.000146471	0.000146471	1.92181	1.92181	V up vs L
FKBP15	FKBP15	0.0275672	0.0275672	1.92128	1.92128	V up vs L
BCAP31	BCAP31	0.0190576	0.0190576	1.92095	1.92095	V up vs L
ACTN1	ACTN1	0.0270828	0.0270828	1.91936	1.91936	V up vs L
SERTAD1	SERTAD1	0.00659404	0.00659404	1.91158	1.91158	V up vs L
SAAL1	SAAL1	0.00592498	0.00592498	1.91092	1.91092	V up vs L
LOC730050	LOC730050	0.00278153	0.00278153	1.90866	1.90866	V up vs L
CRY1	CRY1	0.0122464	0.0122464	1.90305	1.90305	V up vs L
SMCR7L	SMCR7L	0.038361	0.038361	1.90224	1.90224	V up vs L
SLC2A3	SLC2A3	0.012256	0.012256	1.89371	1.89371	V up vs L
CHD1	CHD1	0.000903907	0.000903907	1.89086	1.89086	V up vs L
C9ORF47	C9orf47	0.00158574	0.00158574	1.89018	1.89018	V up vs L
LOC338758	LOC338758	0.0044203	0.0044203	1.88788	1.88788	V up vs L
LOC729608	LOC729608	0.01029	0.01029	1.8807	1.8807	V up vs L
COL15A1	COL15A1	0.0332725	0.0332725	1.87637	1.87637	V up vs L
LONRF3	LONRF3	0.00254533	0.00254533	1.87523	1.87523	V up vs L
PRNP	PRNP	0.00314399	0.00314399	1.8737	1.8737	V up vs L
HS.79881		0.00334524	0.00334524	1.87291	1.87291	V up vs L
PI3	PI3	0.00911653	0.00911653	1.87238	1.87238	V up vs L
EFHD2	EFHD2	0.0174298	0.0174298	1.86836	1.86836	V up vs L
TLR1	TLR1	0.0206504	0.0206504	1.86708	1.86708	V up vs L
RPF2	RPF2	0.00368904	0.00368904	1.86538	1.86538	V up vs L
S100A8	S100A8	0.00247569	0.00247569	1.86277	1.86277	V up vs L
TNFSF14	TNFSF14	0.00448214	0.00448214	1.85525	1.85525	V up vs L
C12ORF23	C12orf23	0.0223929	0.0223929	1.85296	1.85296	V up vs L
TSC22D2	TSC22D2	0.000383333	0.000383333	1.85097	1.85097	V up vs L
MRPS17	MRPS17	0.00978582	0.00978582	1.84795	1.84795	V up vs L
RRP15	RRP15	0.000829749	0.000829749	1.84606	1.84606	V up vs L
RBM15	RBM15	0.00301305	0.00301305	1.8399	1.8399	V up vs L
HS.415576		0.0306093	0.0306093	1.83739	1.83739	V up vs L
LOC441505	LOC441505	0.00551565	0.00551565	1.8349	1.8349	V up vs L
LOC389137	LOC389137	0.000976864	0.000976864	1.83178	1.83178	V up vs L
DNTTIP2	DNTTIP2	0.00116793	0.00116793	1.82969	1.82969	V up vs L
ZNF593	ZNF593	0.0205561	0.0205561	1.82842	1.82842	V up vs L
PIK3CG	PIK3CG	0.00438101	0.00438101	1.82748	1.82748	V up vs L
NIP7	NIP7	0.0203611	0.0203611	1.82729	1.82729	V up vs L
CD93	CD93	0.0267498	0.0267498	1.82537	1.82537	V up vs L
UAP1	UAP1	0.00471832	0.00471832	1.82373	1.82373	V up vs L
ADAM15	ADAM15	0.00817358	0.00817358	1.81891	1.81891	V up vs L
RPS23	RPS23	0.0297985	0.0297985	1.81606	1.81606	V up vs L
DENND2D	DENND2D	0.0203097	0.0203097	1.81532	1.81532	V up vs L
PSCD4	PSCD4	0.00993331	0.00993331	1.81515	1.81515	V up vs L
CPVL	CPVL	0.00605458	0.00605458	1.81355	1.81355	V up vs L
RRAD	RRAD	0.00611025	0.00611025	1.81291	1.81291	V up vs L
NOLC1	NOLC1	0.0416369	0.0416369	1.81278	1.81278	V up vs L
TMC6	TMC6	0.0180231	0.0180231	1.81276	1.81276	V up vs L
JOSD1	JOSD1	0.020662	0.020662	1.81171	1.81171	V up vs L
ACSL3	ACSL3	0.000995689	0.000995689	1.80829	1.80829	V up vs L
UTP11L	UTP11L	0.00500905	0.00500905	1.8049	1.8049	V up vs L
LOC651745	LOC651745	0.0159662	0.0159662	1.80238	1.80238	V up vs L
UBL3	UBL3	0.0321896	0.0321896	1.79785	1.79785	V up vs L
HS.578899		0.0384294	0.0384294	1.79491	1.79491	V up vs L
NAAA	NAAA	0.032335	0.032335	1.79463	1.79463	V up vs L
LOC730081	LOC730081	0.0082367	0.0082367	1.79339	1.79339	V up vs L
ERCC1	ERCC1	0.00334891	0.00334891	1.78947	1.78947	V up vs L
TBC1D2	TBC1D2	0.00247204	0.00247204	1.78626	1.78626	V up vs L
NEU1	NEU1	0.0355516	0.0355516	1.78297	1.78297	V up vs L
ARHGAP4	ARHGAP4	0.0137958	0.0137958	1.78071	1.78071	V up vs L
TRMT5	TRMT5	0.00934021	0.00934021	1.77999	1.77999	V up vs L
IARS	IARS	0.00343857	0.00343857	1.7798	1.7798	V up vs L
LOC645430	LOC645430	0.0334803	0.0334803	1.77898	1.77898	V up vs L
KIFC2	KIFC2	0.0219749	0.0219749	1.77722	1.77722	V up vs L
TSPO	TSPO	0.00473817	0.00473817	1.77613	1.77613	V up vs L
EIF3E	EIF3E	0.000472866	0.000472866	1.77526	1.77526	V up vs L
UPP1	UPP1	0.0313798	0.0313798	1.77272	1.77272	V up vs L
EIF1AD	EIF1AD	0.0165514	0.0165514	1.76853	1.76853	V up vs L
USPL1	USPL1	0.0168119	0.0168119	1.76632	1.76632	V up vs L
SNORD10	SNORD10	0.0406296	0.0406296	1.76583	1.76583	V up vs L
NFIL3	NFIL3	0.0416851	0.0416851	1.76539	1.76539	V up vs L
KIAA2018	KIAA2018	0.000112172	0.000112172	1.76388	1.76388	V up vs L
BIN2	BIN2	0.0125027	0.0125027	1.75985	1.75985	V up vs L
CXORF15	CXorf15	0.0332882	0.0332882	1.7553	1.7553	V up vs L
CD244	CD244	0.0281583	0.0281583	1.75422	1.75422	V up vs L
SETDB2	SETDB2	0.0157297	0.0157297	1.75226	1.75226	V up vs L
PPP1R15A	PPP1R15A	0.0432439	0.0432439	1.75051	1.75051	V up vs L
IL10RA	IL10RA	0.00615495	0.00615495	0.570904	-1.75161	V down vs L
RASSF4	RASSF4	0.00167628	0.00167628	0.569991	-1.75441	V down vs L
LOC648927	LOC648927	0.0421327	0.0421327	0.569607	-1.7556	V down vs L
TAP2	TAP2	0.016799	0.016799	0.568993	-1.75749	V down vs L
TLR2	TLR2	0.00218867	0.00218867	0.568268	-1.75973	V down vs L
EZH2	EZH2	0.0239119	0.0239119	0.564656	-1.77099	V down vs L
RNF145	RNF145	0.0424312	0.0424312	0.564451	-1.77163	V down vs L
RAP2C	RAP2C	0.000423054	0.000423054	0.563731	-1.7739	V down vs L
GTF2E2	GTF2E2	0.0435896	0.0435896	0.563093	-1.77591	V down vs L
LOC100132184	LOC100132184	0.0112169	0.0112169	0.562994	-1.77622	V down vs L
ZC3H5	ZC3H5	0.00777555	0.00777555	0.562554	-1.77761	V down vs L
GORASP1	GORASP1	0.00466711	0.00466711	0.560665	-1.7836	V down vs L
USP41	USP41	0.00131048	0.00131048	0.560479	-1.78419	V down vs L
ANXA7	ANXA7	0.000476321	0.000476321	0.560471	-1.78422	V down vs L
FLJ45340	FLJ45340	0.028706	0.028706	0.560376	-1.78452	V down vs L
EXT1	EXT1	0.00308848	0.00308848	0.559095	-1.7886	V down vs L
SLC30A1	SLC30A1	0.0188688	0.0188688	0.559071	-1.78868	V down vs L
LCOR	LCOR	0.00438164	0.00438164	0.558231	-1.79137	V down vs L
IL6	IL6	0.00373164	0.00373164	0.558116	-1.79174	V down vs L
HS.543261		0.00405254	0.00405254	0.558071	-1.79189	V down vs L
CNKSR3	CNKSR3	0.0428698	0.0428698	0.557427	-1.79396	V down vs L
ETV6	ETV6	0.0362717	0.0362717	0.557106	-1.79499	V down vs L
CHMP5	CHMP5	0.00356183	0.00356183	0.5565	-1.79694	V down vs L
AGRN	AGRN	0.00514829	0.00514829	0.556423	-1.7972	V down vs L
CAB39	CAB39	0.00109432	0.00109432	0.555367	-1.80061	V down vs L
GK	GK	0.0199919	0.0199919	0.554638	-1.80298	V down vs L
PI4K2B	PI4K2B	0.00114419	0.00114419	0.554488	-1.80347	V down vs L
ICAM1	ICAM1	0.00813236	0.00813236	0.554421	-1.80368	V down vs L
PRF1	PRF1	0.000462393	0.000462393	0.551703	-1.81257	V down vs L
VRK2	VRK2	0.000825533	0.000825533	0.551123	-1.81448	V down vs L
BRD7	BRD7	0.00293322	0.00293322	0.550458	-1.81667	V down vs L
CYTIP	CYTIP	0.000347772	0.000347772	0.550276	-1.81727	V down vs L
LAIR2	LAIR2	0.0127939	0.0127939	0.54863	-1.82272	V down vs L
DRAM1	DRAM1	0.000351998	0.000351998	0.547867	-1.82526	V down vs L
LOC641851	LOC641851	0.00217827	0.00217827	0.547726	-1.82573	V down vs L
OASL	OASL	0.00277631	0.00277631	0.547442	-1.82668	V down vs L
TSC22D1	TSC22D1	0.000523368	0.000523368	0.54735	-1.82698	V down vs L
CCL22	CCL22	6.7023e-05	6.7023e-05	0.54728	-1.82722	V down vs L
VDAC1	VDAC1	0.0403633	0.0403633	0.547042	-1.82801	V down vs L
PSCD1	PSCD1	0.0013218	0.0013218	0.546621	-1.82942	V down vs L
RAP2A	RAP2A	0.0200759	0.0200759	0.54623	-1.83073	V down vs L
FBXL11	FBXL11	0.00642686	0.00642686	0.545951	-1.83167	V down vs L
NBN	NBN	0.00100357	0.00100357	0.545191	-1.83422	V down vs L
CDKN2B	CDKN2B	0.0116641	0.0116641	0.54405	-1.83807	V down vs L
DCAF7	DCAF7	0.00915574	0.00915574	0.544003	-1.83823	V down vs L
CD99	CD99	0.0235685	0.0235685	0.542974	-1.84171	V down vs L
CLIC4	CLIC4	0.000534358	0.000534358	0.541997	-1.84503	V down vs L
KANK1	KANK1	0.00498272	0.00498272	0.541493	-1.84674	V down vs L
CDC42SE2	CDC42SE2	0.00691851	0.00691851	0.541408	-1.84703	V down vs L
LOC440280	LOC440280	0.0361118	0.0361118	0.540932	-1.84866	V down vs L
XRN1	XRN1	0.000532851	0.000532851	0.540735	-1.84934	V down vs L
LMO2	LMO2	0.00290393	0.00290393	0.539836	-1.85241	V down vs L
PSCDBP	PSCDBP	0.00682508	0.00682508	0.538971	-1.85539	V down vs L
MYST3	MYST3	0.024113	0.024113	0.538964	-1.85541	V down vs L
AGPAT4	AGPAT4	0.00528044	0.00528044	0.538807	-1.85595	V down vs L
HS.548433		0.0406602	0.0406602	0.538547	-1.85685	V down vs L
IKBKE	IKBKE	0.0193857	0.0193857	0.537978	-1.85881	V down vs L
TMEM165	TMEM165	0.000838273	0.000838273	0.537218	-1.86144	V down vs L
AKR1B1	AKR1B1	0.00663182	0.00663182	0.536123	-1.86524	V down vs L
LYSMD2	LYSMD2	0.0186884	0.0186884	0.535252	-1.86828	V down vs L
HCK	HCK	0.0227118	0.0227118	0.533893	-1.87303	V down vs L
TRIM8	TRIM8	0.0248866	0.0248866	0.533538	-1.87428	V down vs L
CYTH1	CYTH1	0.00207181	0.00207181	0.532513	-1.87789	V down vs L
MLLT6	MLLT6	0.00204163	0.00204163	0.532296	-1.87865	V down vs L
LOC283767	LOC283767	0.0191169	0.0191169	0.531839	-1.88027	V down vs L
GCH1	GCH1	0.00308007	0.00308007	0.530241	-1.88594	V down vs L
MTSS1	MTSS1	0.00421082	0.00421082	0.530122	-1.88636	V down vs L
HSH2D	HSH2D	0.0354753	0.0354753	0.529234	-1.88952	V down vs L
VPS29	VPS29	0.0048425	0.0048425	0.528134	-1.89346	V down vs L
PHF11	PHF11	0.00735776	0.00735776	0.527235	-1.89669	V down vs L
PNRC1	PNRC1	0.0074409	0.0074409	0.526788	-1.8983	V down vs L
PCID2	PCID2	0.00779662	0.00779662	0.526166	-1.90054	V down vs L
BRWD2	BRWD2	0.000255221	0.000255221	0.525906	-1.90148	V down vs L
HIP1	HIP1	0.0206687	0.0206687	0.525761	-1.90201	V down vs L
CALR	CALR	0.0176015	0.0176015	0.525648	-1.90241	V down vs L
TDRD6	TDRD6	0.00491013	0.00491013	0.525116	-1.90434	V down vs L
PLA2G4A	PLA2G4A	0.00136722	0.00136722	0.524363	-1.90708	V down vs L
NIPA1	NIPA1	0.0393177	0.0393177	0.523671	-1.9096	V down vs L
HS.24119		0.0117297	0.0117297	0.523081	-1.91175	V down vs L
FLNB	FLNB	0.00557706	0.00557706	0.520151	-1.92252	V down vs L
PML	PML	0.00296609	0.00296609	0.51724	-1.93334	V down vs L
C13ORF31	C13orf31	0.0124356	0.0124356	0.515877	-1.93844	V down vs L
NCOA3	NCOA3	0.000628939	0.000628939	0.514848	-1.94232	V down vs L
RNF19B	RNF19B	0.00101047	0.00101047	0.514537	-1.94349	V down vs L
SRD5A1	SRD5A1	0.0144191	0.0144191	0.513957	-1.94569	V down vs L
DNAJB6	DNAJB6	0.0243294	0.0243294	0.51361	-1.947	V down vs L
GATAD2B	GATAD2B	0.0366485	0.0366485	0.513418	-1.94773	V down vs L
AIDA	AIDA	0.0101166	0.0101166	0.513369	-1.94792	V down vs L
HS.373429		0.00157834	0.00157834	0.512779	-1.95016	V down vs L
IFITM3	IFITM3	0.0338227	0.0338227	0.51226	-1.95213	V down vs L
MRPS24	MRPS24	0.0275738	0.0275738	0.51146	-1.95519	V down vs L
LOC392635	LOC392635	0.00550488	0.00550488	0.510327	-1.95953	V down vs L
LYN	LYN	0.0282918	0.0282918	0.509439	-1.96295	V down vs L
CYBA	CYBA	0.0434774	0.0434774	0.506039	-1.97613	V down vs L
FMNL3	FMNL3	0.0379151	0.0379151	0.503673	-1.98542	V down vs L
STAT5A	STAT5A	0.0276316	0.0276316	0.503285	-1.98695	V down vs L
CUL4A	CUL4A	0.000587719	0.000587719	0.503027	-1.98796	V down vs L
LOC100130308	LOC100130308	4.9172e-05	4.9172e-05	0.502808	-1.98883	V down vs L
HS.444683		0.00829561	0.00829561	0.501802	-1.99282	V down vs L
SSB	SSB	0.0149536	0.0149536	0.501078	-1.9957	V down vs L
MAMLD1	MAMLD1	0.00215617	0.00215617	0.500922	-1.99632	V down vs L
ATXN1	ATXN1	0.0041871	0.0041871	0.499477	-2.0021	V down vs L
LOC100130199	LOC100130199	0.025688	0.025688	0.499431	-2.00228	V down vs L
IFI6	IFI6	0.0441711	0.0441711	0.49836	-2.00658	V down vs L
TRIM56	TRIM56	0.038358	0.038358	0.497195	-2.01128	V down vs L
FAM60A	FAM60A	0.00701037	0.00701037	0.496607	-2.01367	V down vs L
LOC731881	LOC731881	0.00649932	0.00649932	0.495881	-2.01661	V down vs L
MIR155HG	MIR155HG	0.00279576	0.00279576	0.494789	-2.02106	V down vs L
GCKR	GCKR	0.00826002	0.00826002	0.494599	-2.02184	V down vs L
LOC730818	LOC730818	0.00531076	0.00531076	0.491284	-2.03548	V down vs L
SMPDL3A	SMPDL3A	0.00723372	0.00723372	0.489664	-2.04222	V down vs L
LRIG1	LRIG1	0.000544446	0.000544446	0.489475	-2.04301	V down vs L
DDX60	DDX60	0.00605343	0.00605343	0.489101	-2.04457	V down vs L
CEP350	CEP350	0.00439463	0.00439463	0.487381	-2.05178	V down vs L
MARCKSL1	MARCKSL1	0.0100315	0.0100315	0.483923	-2.06644	V down vs L
TNFSF13B	TNFSF13B	0.000891141	0.000891141	0.483659	-2.06757	V down vs L
CXCL1	CXCL1	0.00235337	0.00235337	0.48293	-2.07069	V down vs L
LY6E	LY6E	0.0101065	0.0101065	0.482917	-2.07075	V down vs L
CD226	CD226	0.0103455	0.0103455	0.482812	-2.0712	V down vs L
FAM49A	FAM49A	0.00773977	0.00773977	0.482055	-2.07445	V down vs L
IFNAR2	IFNAR2	0.00105171	0.00105171	0.481054	-2.07877	V down vs L
CD274	CD274	9.22472e-05	9.22472e-05	0.480619	-2.08065	V down vs L
RNF144B	RNF144B	0.00229183	0.00229183	0.480179	-2.08255	V down vs L
PPP3CC	PPP3CC	0.00767298	0.00767298	0.480096	-2.08292	V down vs L
TDRD7	TDRD7	0.0273153	0.0273153	0.479541	-2.08533	V down vs L
PARP4	PARP4	0.0017389	0.0017389	0.47887	-2.08825	V down vs L
LMNA	LMNA	4.03954e-05	4.03954e-05	0.477579	-2.0939	V down vs L
CD80	CD80	0.0274986	0.0274986	0.476869	-2.09701	V down vs L
RAB13	RAB13	0.0121711	0.0121711	0.476654	-2.09796	V down vs L
KIAA0020	KIAA0020	0.00808327	0.00808327	0.476203	-2.09995	V down vs L
KYNU	KYNU	0.00647646	0.00647646	0.473089	-2.11377	V down vs L
SEMA4A	SEMA4A	0.0240218	0.0240218	0.472464	-2.11656	V down vs L
MX1	MX1	0.0361172	0.0361172	0.47214	-2.11802	V down vs L
HS.4988		0.000137416	0.000137416	0.471749	-2.11977	V down vs L
EPS15	EPS15	0.00533027	0.00533027	0.471558	-2.12063	V down vs L
CD38	CD38	0.00312053	0.00312053	0.4692	-2.13129	V down vs L
PGD	PGD	0.00117674	0.00117674	0.468892	-2.13269	V down vs L
GRAMD1A	GRAMD1A	0.00592405	0.00592405	0.465758	-2.14704	V down vs L
C3ORF59	C3orf59	0.00402456	0.00402456	0.463118	-2.15928	V down vs L
SLC41A2	SLC41A2	0.000254964	0.000254964	0.463097	-2.15937	V down vs L
PIM2	PIM2	0.0254293	0.0254293	0.462854	-2.16051	V down vs L
CCDC56	CCDC56	0.00136796	0.00136796	0.462427	-2.1625	V down vs L
TNFAIP2	TNFAIP2	0.000395451	0.000395451	0.461374	-2.16744	V down vs L
FTSJD2	FTSJD2	0.00656569	0.00656569	0.459757	-2.17506	V down vs L
TRAFD1	TRAFD1	0.00905769	0.00905769	0.458675	-2.18019	V down vs L
TBC1D9	TBC1D9	0.000171461	0.000171461	0.455727	-2.19429	V down vs L
DDX58	DDX58	0.000969266	0.000969266	0.455581	-2.195	V down vs L
TRIM25	TRIM25	0.0135633	0.0135633	0.454909	-2.19824	V down vs L
USP18	USP18	0.00277107	0.00277107	0.452736	-2.20879	V down vs L
ITGAV	ITGAV	0.00034777	0.00034777	0.452312	-2.21086	V down vs L
PSTPIP2	PSTPIP2	0.00357768	0.00357768	0.451727	-2.21373	V down vs L
SAMHD1	SAMHD1	0.0291929	0.0291929	0.450732	-2.21861	V down vs L
LOC647886	LOC647886	0.000966205	0.000966205	0.450244	-2.22102	V down vs L
BST2	BST2	0.000168832	0.000168832	0.450229	-2.22109	V down vs L
EIF1B	EIF1B	0.00319149	0.00319149	0.4485	-2.22965	V down vs L
HS3ST3B1	HS3ST3B1	0.00114411	0.00114411	0.448327	-2.23052	V down vs L
HS.10862		0.00897801	0.00897801	0.447719	-2.23354	V down vs L
ZNRF2	ZNRF2	0.000717952	0.000717952	0.447212	-2.23608	V down vs L
LHFPL2	LHFPL2	0.0155877	0.0155877	0.447151	-2.23638	V down vs L
CEP135	CEP135	0.000565462	0.000565462	0.447008	-2.2371	V down vs L
LOC650369	LOC650369	0.00638938	0.00638938	0.446591	-2.23919	V down vs L
LOC728772	LOC728772	0.000245852	0.000245852	0.445215	-2.2461	V down vs L
AKR1C3	AKR1C3	0.0118449	0.0118449	0.444815	-2.24813	V down vs L
LOC389465	LOC389465	0.00407744	0.00407744	0.44413	-2.2516	V down vs L
TMEM123	TMEM123	0.000359041	0.000359041	0.443845	-2.25304	V down vs L
DYNLT1	DYNLT1	0.00164022	0.00164022	0.443497	-2.25481	V down vs L
KIAA1033	KIAA1033	0.0294517	0.0294517	0.441721	-2.26387	V down vs L
RSAD2	RSAD2	0.0014301	0.0014301	0.440726	-2.26898	V down vs L
NUB1	NUB1	0.004017	0.004017	0.43997	-2.27288	V down vs L
LOC654192	LOC654192	0.021931	0.021931	0.437876	-2.28375	V down vs L
ALCAM	ALCAM	0.000509789	0.000509789	0.434567	-2.30114	V down vs L
GBP5	GBP5	0.00978303	0.00978303	0.4345	-2.30149	V down vs L
LILRB2	LILRB2	0.000127482	0.000127482	0.434402	-2.30202	V down vs L
GPR68	GPR68	0.000149012	0.000149012	0.433479	-2.30692	V down vs L
IFI44	IFI44	0.0022256	0.0022256	0.432609	-2.31156	V down vs L
SDHAP2	SDHAP2	0.00885887	0.00885887	0.432277	-2.31333	V down vs L
IFIT2	IFIT2	0.0230644	0.0230644	0.431418	-2.31794	V down vs L
PTPRJ	PTPRJ	0.00279993	0.00279993	0.430619	-2.32224	V down vs L
GJB2	GJB2	0.000371645	0.000371645	0.429568	-2.32792	V down vs L
C20ORF103	C20orf103	0.0111345	0.0111345	0.428837	-2.33189	V down vs L
LOC100132891	LOC100132891	0.000500861	0.000500861	0.426253	-2.34602	V down vs L
IFIH1	IFIH1	0.00224523	0.00224523	0.426146	-2.34661	V down vs L
MCOLN2	MCOLN2	0.00714716	0.00714716	0.425882	-2.34807	V down vs L
TNFAIP6	TNFAIP6	7.39808e-05	7.39808e-05	0.425151	-2.35211	V down vs L
EPB41L3	EPB41L3	0.00320996	0.00320996	0.423075	-2.36365	V down vs L
DLD	DLD	0.012856	0.012856	0.42193	-2.37006	V down vs L
SLC25A28	SLC25A28	0.0118043	0.0118043	0.421874	-2.37037	V down vs L
GBP4	GBP4	0.0367376	0.0367376	0.421394	-2.37308	V down vs L
VCAN	VCAN	0.011008	0.011008	0.419941	-2.38129	V down vs L
MTF1	MTF1	0.0117081	0.0117081	0.417374	-2.39593	V down vs L
TNFRSF9	TNFRSF9	0.00594677	0.00594677	0.417125	-2.39736	V down vs L
CXCL10	CXCL10	0.0231424	0.0231424	0.416954	-2.39835	V down vs L
NECAP2	NECAP2	0.0127182	0.0127182	0.41637	-2.40171	V down vs L
ADORA2A	ADORA2A	0.00793992	0.00793992	0.414038	-2.41524	V down vs L
IFI35	IFI35	0.00499691	0.00499691	0.410137	-2.43821	V down vs L
UBE2L6	UBE2L6	0.00271596	0.00271596	0.409172	-2.44396	V down vs L
NCK2	NCK2	0.00170552	0.00170552	0.408765	-2.4464	V down vs L
IL19	IL19	0.00125559	0.00125559	0.40837	-2.44876	V down vs L
CALM1	CALM1	0.00036485	0.00036485	0.407641	-2.45314	V down vs L
C1ORF24	C1orf24	0.00462711	0.00462711	0.406219	-2.46173	V down vs L
EREG	EREG	0.000356762	0.000356762	0.405113	-2.46845	V down vs L
G0S2	G0S2	0.00104232	0.00104232	0.399884	-2.50072	V down vs L
PCMTD1	PCMTD1	0.00499129	0.00499129	0.397959	-2.51282	V down vs L
FAM129A	FAM129A	0.000228339	0.000228339	0.396553	-2.52173	V down vs L
TAP1	TAP1	0.00269642	0.00269642	0.395829	-2.52634	V down vs L
STAT4	STAT4	0.000153426	0.000153426	0.394916	-2.53218	V down vs L
SP110	SP110	5.01029e-05	5.01029e-05	0.392298	-2.54908	V down vs L
MST4	MST4	2.75365e-06	2.75365e-06	0.392277	-2.54922	V down vs L
SLFN5	SLFN5	0.00187793	0.00187793	0.391994	-2.55106	V down vs L
LOC400759	LOC400759	0.00075392	0.00075392	0.39187	-2.55187	V down vs L
DHX58	DHX58	0.000314615	0.000314615	0.391679	-2.55311	V down vs L
DTX3L	DTX3L	0.00189587	0.00189587	0.391522	-2.55413	V down vs L
TNFSF10	TNFSF10	0.0181338	0.0181338	0.390272	-2.56232	V down vs L
DNCL1	DNCL1	0.00136495	0.00136495	0.385724	-2.59253	V down vs L
LOC54103	LOC54103	0.000155141	0.000155141	0.384382	-2.60158	V down vs L
PID1	PID1	0.00228094	0.00228094	0.382308	-2.61569	V down vs L
CD47	CD47	0.00662269	0.00662269	0.381869	-2.6187	V down vs L
PPPDE2	PPPDE2	0.00102	0.00102	0.381592	-2.6206	V down vs L
LOC645116	LOC645116	0.000933596	0.000933596	0.376443	-2.65645	V down vs L
ATF7IP	ATF7IP	0.0035925	0.0035925	0.372955	-2.68129	V down vs L
RFTN1	RFTN1	0.0261788	0.0261788	0.36882	-2.71135	V down vs L
CCL8	CCL8	0.00252816	0.00252816	0.368314	-2.71508	V down vs L
DFNA5	DFNA5	0.0464304	0.0464304	0.368014	-2.71729	V down vs L
FAM46A	FAM46A	0.00250238	0.00250238	0.367289	-2.72265	V down vs L
PARP12	PARP12	0.00037102	0.00037102	0.367181	-2.72346	V down vs L
MAP3K8	MAP3K8	0.0151864	0.0151864	0.366495	-2.72855	V down vs L
MAP3K4	MAP3K4	0.00355496	0.00355496	0.366339	-2.72972	V down vs L
THBS1	THBS1	5.72892e-05	5.72892e-05	0.365962	-2.73252	V down vs L
CRIM1	CRIM1	0.00160621	0.00160621	0.36545	-2.73635	V down vs L
MAFB	MAFB	0.00687081	0.00687081	0.361478	-2.76642	V down vs L
PTEN	PTEN	0.0295127	0.0295127	0.359161	-2.78427	V down vs L
CCL23	CCL23	0.00176289	0.00176289	0.358516	-2.78928	V down vs L
AKR1C4	AKR1C4	4.08193e-05	4.08193e-05	0.358201	-2.79173	V down vs L
RHOU	RHOU	0.00187924	0.00187924	0.356877	-2.80209	V down vs L
DYNLL1	DYNLL1	0.000912829	0.000912829	0.355274	-2.81473	V down vs L
C21ORF71	C21orf71	0.0131961	0.0131961	0.355014	-2.81679	V down vs L
HS.125087		8.46877e-05	8.46877e-05	0.353743	-2.82691	V down vs L
ANPEP	ANPEP	0.00223374	0.00223374	0.35046	-2.85339	V down vs L
LAP3	LAP3	0.00139883	0.00139883	0.348642	-2.86827	V down vs L
APOL3	APOL3	0.000620519	0.000620519	0.347078	-2.8812	V down vs L
STAT1	STAT1	0.00280554	0.00280554	0.344447	-2.90321	V down vs L
EMR1	EMR1	6.65099e-05	6.65099e-05	0.344122	-2.90595	V down vs L
SPATS2L	SPATS2L	0.000539095	0.000539095	0.34238	-2.92073	V down vs L
INSIG2	INSIG2	0.00433599	0.00433599	0.340345	-2.9382	V down vs L
PARP14	PARP14	0.00018748	0.00018748	0.339532	-2.94523	V down vs L
GBP1	GBP1	0.000364278	0.000364278	0.33326	-3.00066	V down vs L
HS.580229		0.0171072	0.0171072	0.330012	-3.03019	V down vs L
TRIM22	TRIM22	0.000167842	0.000167842	0.327218	-3.05607	V down vs L
PARP9	PARP9	0.00828882	0.00828882	0.326903	-3.05901	V down vs L
ABTB2	ABTB2	0.0015862	0.0015862	0.324619	-3.08054	V down vs L
MTE	MTE	0.000329998	0.000329998	0.323432	-3.09184	V down vs L
KIAA1618	KIAA1618	0.033384	0.033384	0.323109	-3.09493	V down vs L
PLSCR1	PLSCR1	0.0125677	0.0125677	0.323033	-3.09566	V down vs L
RASGRP1	RASGRP1	0.00648533	0.00648533	0.321233	-3.113	V down vs L
SAMD9	SAMD9	0.000591518	0.000591518	0.314359	-3.18108	V down vs L
MOV10	MOV10	0.000477857	0.000477857	0.312663	-3.19833	V down vs L
PLA2G7	PLA2G7	0.000360908	0.000360908	0.312394	-3.20109	V down vs L
KCNJ2	KCNJ2	0.000230482	0.000230482	0.31236	-3.20144	V down vs L
SLC39A8	SLC39A8	0.000241911	0.000241911	0.312354	-3.20149	V down vs L
EBI3	EBI3	0.010783	0.010783	0.312167	-3.20341	V down vs L
SIGLEC1	SIGLEC1	0.0115222	0.0115222	0.311035	-3.21507	V down vs L
NT5C3	NT5C3	0.00143574	0.00143574	0.306978	-3.25756	V down vs L
NDP	NDP	0.00233705	0.00233705	0.303171	-3.29847	V down vs L
C17ORF96	C17orf96	0.00381865	0.00381865	0.303014	-3.30018	V down vs L
C7ORF60	C7orf60	0.000102316	0.000102316	0.300995	-3.32231	V down vs L
IRG1	IRG1	0.0017134	0.0017134	0.298426	-3.35091	V down vs L
LOC730249	LOC730249	0.000378939	0.000378939	0.295258	-3.38687	V down vs L
LOC441019	LOC441019	0.00550033	0.00550033	0.294309	-3.39779	V down vs L
HERC5	HERC5	0.0180641	0.0180641	0.290875	-3.4379	V down vs L
EHF	EHF	0.0436194	0.0436194	0.289549	-3.45365	V down vs L
EPSTI1	EPSTI1	0.00164909	0.00164909	0.289462	-3.45468	V down vs L
SAMD9L	SAMD9L	0.00150994	0.00150994	0.282391	-3.54119	V down vs L
EIF2AK2	EIF2AK2	0.00412655	0.00412655	0.281709	-3.54976	V down vs L
MN1	MN1	0.000269055	0.000269055	0.27831	-3.59312	V down vs L
MX2	MX2	0.00163455	0.00163455	0.272449	-3.67041	V down vs L
OAS2	OAS2	0.00251355	0.00251355	0.269501	-3.71057	V down vs L
ITGB8	ITGB8	0.000201904	0.000201904	0.268772	-3.72063	V down vs L
C3ORF1	C3orf1	0.00303792	0.00303792	0.266151	-3.75726	V down vs L
CMPK2	CMPK2	0.000125376	0.000125376	0.26508	-3.77244	V down vs L
STAT2	STAT2	0.000165693	0.000165693	0.26153	-3.82365	V down vs L
MSC	MSC	0.000931258	0.000931258	0.260065	-3.84519	V down vs L
ADA	ADA	0.0164605	0.0164605	0.255179	-3.91882	V down vs L
RGL1	RGL1	0.000254876	0.000254876	0.248512	-4.02395	V down vs L
IFIT3	IFIT3	0.000182268	0.000182268	0.247596	-4.03884	V down vs L
IFI44L	IFI44L	0.0125557	0.0125557	0.242662	-4.12096	V down vs L
PLAC8	PLAC8	3.88096e-05	3.88096e-05	0.241242	-4.14521	V down vs L
TMOD1	TMOD1	0.0029832	0.0029832	0.236743	-4.224	V down vs L
IL7R	IL7R	0.00607886	0.00607886	0.236368	-4.23069	V down vs L
OAS3	OAS3	0.000669247	0.000669247	0.22853	-4.37579	V down vs L
APOBEC3A	APOBEC3A	0.000457069	0.000457069	0.22683	-4.40858	V down vs L
RIN2	RIN2	0.000287564	0.000287564	0.225025	-4.44395	V down vs L
OAS1	OAS1	0.000494039	0.000494039	0.222562	-4.49313	V down vs L
HERC6	HERC6	0.00835725	0.00835725	0.221257	-4.51964	V down vs L
ISG15	ISG15	0.00333114	0.00333114	0.206344	-4.84629	V down vs L
MT1A	MT1A	0.000117297	0.000117297	0.198827	-5.02949	V down vs L
IFIT1	IFIT1	0.000221053	0.000221053	0.167686	-5.96353	V down vs L
INDO	INDO	0.000836177	0.000836177	0.147938	-6.75958	V down vs L
MT2A	MT2A	0.000306543	0.000306543	0.141411	-7.07158	V down vs L
IDO1	IDO1	0.00015073	0.00015073	0.133328	-7.5003	V down vs L
CFB	CFB	0.00157104	0.00157104	0.128522	-7.78077	V down vs L
